# Supplementary material for: Confidence Intervals and Sample Size for the ICC in Two‐Way ANOVA Models
Source: Stat Med. 2025 May 22;44(10-12):e70106. doi: 10.1002/sim.70106 (PMC12099031; doi:10.1002/sim.70106)
Supplement: Supplementary file 2 — Table S1. Coverage of the seven confidence interval methods for different combinations of n, k, R and rho. Average width of the seven confidence interval methods for different combinations of n, k, R and rho. [file SIM-44-0-s002.xlsx]

## Sheet: Coverage
Supplementary File 2:
Coverage of the seven confidence interval methods for different combinations of n, k, R and rho
n	k	R	rho	Estimated R	Estimated rho	W_log	W_mat	MLS_A	MLS_G	GCI	VP_F	VP_B
100	2	0.1	0.7	0.101827	0.69754	0.93824	0.94851	0.95942	0.96664	0.95625	0.94059	0.93805
100	2	1	0.7	1.02723	0.719073	0.68441	0.73316	0.96723	0.95177	0.95181	0.70005	0.70167
100	2	10	0.7	10.1787	0.763851	0.62599	0.68894	0.95269	0.9505	0.9502	0.61903	0.64513
100	2	2	0.7	2.04798	0.734724	0.63666	0.69263	0.95958	0.949	0.9479	0.633	0.64947
100	3	0.1	0.7	0.101231	0.697401	0.94814	0.96083	0.97233	0.96612	0.95871	0.95215	0.95054
100	3	1	0.7	1.0089	0.709866	0.77234	0.84156	0.96956	0.94926	0.94855	0.79489	0.79578
100	3	10	0.7	10.0974	0.737677	0.73138	0.82328	0.95289	0.95011	0.94979	0.74072	0.76804
100	3	2	0.7	2.01677	0.719565	0.74227	0.82348	0.96235	0.95006	0.9493	0.7522	0.7659
100	5	0.1	0.7	0.10026	0.697089	0.95073	0.96749	0.97647	0.96245	0.9575	0.95256	0.95254
100	5	1	0.7	1.00431	0.704383	0.84647	0.92003	0.97332	0.95044	0.94956	0.8726	0.86993
100	5	10	0.7	10.0575	0.719954	0.81585	0.91664	0.95325	0.94984	0.94982	0.8342	0.85429
100	5	2	0.7	2.00793	0.709894	0.82234	0.91286	0.96395	0.94874	0.94826	0.84279	0.8509
100	8	0.1	0.7	0.0999602	0.697316	0.95089	0.9675	0.97632	0.95855	0.95632	0.95074	0.95149
100	8	1	0.7	1.00595	0.700961	0.89256	0.959	0.97499	0.9507	0.95009	0.9173	0.91168
100	8	10	0.7	10.0205	0.711047	0.8638	0.95744	0.95384	0.94928	0.9492	0.88536	0.89706
100	8	2	0.7	2.01102	0.704312	0.87265	0.95577	0.96553	0.949	0.9485	0.89436	0.89579
20	2	0.1	0.7	0.116789	0.683296	0.91809	0.9274	0.95836	0.97131	0.95832	0.94432	0.93915
20	2	1	0.7	1.1248	0.708532	0.81281	0.84786	0.97107	0.96247	0.95747	0.89672	0.8583
20	2	10	0.7	11.2576	0.755104	0.63866	0.70288	0.95243	0.94848	0.94741	0.68509	0.67668
20	2	2	0.7	2.25165	0.724084	0.72743	0.77601	0.96581	0.95709	0.95519	0.81612	0.77523
20	20	0.1	0.7	0.100755	0.684355	0.94741	0.93877	0.95705	0.9498	0.95091	0.92259	0.93716
20	20	1	0.7	1.00572	0.68609	0.94128	0.97227	0.96425	0.95072	0.95087	0.939	0.93879
20	20	10	0.7	10.0633	0.689895	0.92425	0.98269	0.95358	0.94964	0.94964	0.94759	0.93431
20	20	2	0.7	2.0113	0.6873	0.93453	0.97798	0.96161	0.94976	0.95051	0.94536	0.93737
20	3	0.1	0.7	0.108588	0.682816	0.94016	0.94228	0.96462	0.96663	0.95973	0.94231	0.94296
20	3	1	0.7	1.05544	0.698429	0.85942	0.90445	0.97187	0.95711	0.95468	0.93206	0.89874
20	3	10	0.7	10.5974	0.726592	0.75002	0.83762	0.95352	0.94925	0.9486	0.80669	0.8042
20	3	2	0.7	2.1229	0.707478	0.80447	0.86744	0.966	0.95228	0.95094	0.8828	0.85
20	5	0.1	0.7	0.104423	0.683143	0.94777	0.94782	0.96668	0.96021	0.95837	0.93781	0.94306
20	5	1	0.7	1.02809	0.691679	0.90327	0.94677	0.97342	0.95671	0.95459	0.95497	0.92989
20	5	10	0.7	10.2783	0.708767	0.83261	0.92238	0.9547	0.94973	0.94934	0.89139	0.8806
20	5	2	0.7	2.04914	0.698536	0.86591	0.93106	0.96668	0.95117	0.95007	0.93061	0.90176
20	8	0.1	0.7	0.1022	0.683428	0.9474	0.94564	0.96333	0.95373	0.95504	0.93096	0.94068
20	8	1	0.7	1.01507	0.688613	0.92541	0.96481	0.96978	0.95233	0.95175	0.9536	0.93814
20	8	10	0.7	10.119	0.699682	0.87742	0.95901	0.95492	0.94967	0.94961	0.92954	0.91213
20	8	2	0.7	2.03619	0.691874	0.9064	0.9627	0.96672	0.95145	0.95097	0.95126	0.92951
40	2	0.1	0.7	0.106588	0.692047	0.93079	0.93984	0.9568	0.96942	0.95686	0.94029	0.93769
40	2	1	0.7	1.05669	0.715455	0.76581	0.80735	0.97123	0.95606	0.95556	0.82853	0.80317
40	2	10	0.7	10.5123	0.761251	0.63033	0.69298	0.9536	0.95069	0.95013	0.64846	0.66229
40	2	2	0.7	2.10581	0.731395	0.6714	0.72609	0.96261	0.95135	0.95076	0.71486	0.70611
40	20	0.1	0.7	0.100063	0.692514	0.94849	0.94945	0.96116	0.94958	0.95045	0.93547	0.94327
40	20	1	0.7	1.00291	0.693758	0.94124	0.98222	0.97001	0.95072	0.95043	0.95118	0.945
40	20	10	0.7	10.0249	0.697658	0.92163	0.98685	0.95499	0.95005	0.95002	0.94589	0.93677
40	20	2	0.7	2.00169	0.695782	0.93051	0.98362	0.96608	0.95122	0.95102	0.95144	0.94079
40	3	0.1	0.7	0.102537	0.692284	0.94331	0.95333	0.96733	0.96748	0.95947	0.94671	0.94585
40	3	1	0.7	1.02103	0.706036	0.82605	0.88021	0.97378	0.9541	0.95259	0.88373	0.86078
40	3	10	0.7	10.2396	0.734348	0.73743	0.82753	0.95282	0.94897	0.94846	0.76845	0.78416
40	3	2	0.7	2.06595	0.715138	0.76935	0.8434	0.96567	0.95097	0.94947	0.81449	0.80676
40	5	0.1	0.7	0.101783	0.692268	0.94878	0.95876	0.97022	0.96158	0.95793	0.94585	0.948
40	5	1	0.7	1.01467	0.699386	0.88193	0.93754	0.97462	0.9524	0.95099	0.93001	0.91038
40	5	10	0.7	10.1213	0.716066	0.82301	0.91893	0.95487	0.95033	0.94982	0.861	0.86793
40	5	2	0.7	2.03211	0.704842	0.84752	0.92464	0.96646	0.95044	0.94951	0.89257	0.88157
40	8	0.1	0.7	0.100894	0.692537	0.94793	0.95635	0.96905	0.95497	0.95552	0.94245	0.94659
40	8	1	0.7	1.00725	0.696475	0.91497	0.96469	0.97423	0.95205	0.95092	0.94974	0.9337
40	8	10	0.7	10.0528	0.70725	0.86931	0.95775	0.95514	0.95021	0.95	0.90685	0.90517
40	8	2	0.7	2.01826	0.6996	0.89284	0.96054	0.96746	0.95034	0.94936	0.93072	0.9174
60	2	0.1	0.7	0.103891	0.694937	0.93516	0.94414	0.95596	0.96728	0.95543	0.93873	0.93699
60	2	1	0.7	1.033	0.717641	0.73291	0.77648	0.96935	0.95307	0.95313	0.77422	0.76085
60	2	10	0.7	10.3396	0.762819	0.62582	0.68914	0.95231	0.94974	0.94922	0.6312	0.65227
60	2	2	0.7	2.06845	0.733144	0.64856	0.70503	0.95949	0.94842	0.94738	0.66675	0.67389
60	3	0.1	0.7	0.10203	0.694845	0.94631	0.95722	0.9684	0.96632	0.95749	0.94918	0.94784
60	3	1	0.7	1.02427	0.707961	0.80143	0.86156	0.97134	0.9502	0.94949	0.84383	0.83139
60	3	10	0.7	10.1717	0.736285	0.73633	0.8265	0.95295	0.94986	0.94942	0.75643	0.77813
60	3	2	0.7	2.04267	0.717556	0.75434	0.832	0.96201	0.94828	0.94732	0.78156	0.78574
60	5	0.1	0.7	0.100846	0.694854	0.9495	0.9625	0.97305	0.96273	0.95811	0.94964	0.94993
60	5	1	0.7	1.00765	0.702391	0.86706	0.9292	0.97406	0.95087	0.94973	0.90622	0.89364
60	5	10	0.7	10.1037	0.717699	0.81995	0.9188	0.95334	0.94901	0.9489	0.84801	0.86233
60	5	2	0.7	2.00925	0.708313	0.83249	0.91761	0.96673	0.95098	0.95011	0.86656	0.86529
60	8	0.1	0.7	0.100521	0.694967	0.94867	0.96109	0.97124	0.95552	0.95427	0.9459	0.9481
60	8	1	0.7	1.00522	0.699041	0.90634	0.9633	0.97532	0.95137	0.95032	0.93801	0.92657
60	8	10	0.7	10.0221	0.709605	0.86591	0.95798	0.9556	0.95065	0.95058	0.89592	0.90163
60	8	2	0.7	2.00967	0.702443	0.88277	0.95725	0.96705	0.95021	0.94972	0.91477	0.90828
100	2	0.1	0.8	0.101831	0.797798	0.93758	0.94567	0.95995	0.96625	0.95534	0.94706	0.94102
100	2	1	0.8	1.01497	0.810008	0.67115	0.71531	0.96659	0.9507	0.95068	0.69473	0.6883
100	2	10	0.8	10.2532	0.833873	0.62026	0.67595	0.95117	0.94902	0.94887	0.62598	0.64092
100	2	2	0.8	2.03932	0.818637	0.62482	0.67774	0.95857	0.94879	0.94754	0.63118	0.63859
100	3	0.1	0.8	0.101415	0.797503	0.94777	0.95915	0.97231	0.96531	0.95818	0.95506	0.95072
100	3	1	0.8	1.00399	0.804969	0.76262	0.82853	0.96912	0.94955	0.94876	0.79154	0.78504
100	3	10	0.8	10.1276	0.818707	0.72943	0.81397	0.95317	0.95041	0.95024	0.75004	0.76478
100	3	2	0.8	2.01469	0.809704	0.73447	0.81356	0.96133	0.94973	0.94913	0.75433	0.7589
100	5	0.1	0.8	0.100994	0.797414	0.95052	0.96619	0.9765	0.96289	0.95818	0.95452	0.95283
100	5	1	0.8	1.00369	0.801462	0.84293	0.91492	0.97251	0.95094	0.94997	0.87331	0.86484
100	5	10	0.8	10.0436	0.809622	0.80941	0.90714	0.95442	0.95094	0.95086	0.83782	0.84785
100	5	2	0.8	2.01873	0.80356	0.82046	0.90701	0.96311	0.94871	0.94792	0.84664	0.84643
100	8	0.1	0.8	0.100171	0.797387	0.95153	0.96774	0.97559	0.95762	0.95507	0.95073	0.95134
100	8	1	0.8	1.00311	0.799716	0.88637	0.95287	0.9744	0.94981	0.94912	0.91549	0.90505
100	8	10	0.8	10.0388	0.804414	0.85865	0.95177	0.95395	0.95019	0.95002	0.88765	0.89149
100	8	2	0.8	2.00724	0.801173	0.87002	0.94997	0.96577	0.94991	0.94936	0.89571	0.89155
20	2	0.1	0.8	0.119273	0.785103	0.91741	0.92597	0.95772	0.97042	0.95756	0.94675	0.93762
20	2	1	0.8	1.11861	0.79981	0.80303	0.83257	0.97041	0.96098	0.95708	0.89553	0.84841
20	2	10	0.8	11.0578	0.827322	0.63285	0.69013	0.95321	0.94946	0.94865	0.68689	0.67452
20	2	2	0.8	2.24548	0.809508	0.71339	0.75743	0.96432	0.95629	0.95442	0.81083	0.76193
20	20	0.1	0.8	0.100905	0.785974	0.94995	0.94525	0.95734	0.95047	0.95153	0.92161	0.93957
20	20	1	0.8	1.00684	0.78704	0.94285	0.97371	0.96527	0.95151	0.95187	0.93895	0.94137
20	20	10	0.8	10.062	0.789147	0.92343	0.97995	0.95368	0.9499	0.94997	0.94821	0.93412
20	20	2	0.8	2.01171	0.78768	0.93453	0.97645	0.9612	0.94955	0.94983	0.94459	0.93695
20	3	0.1	0.8	0.1088	0.785669	0.93871	0.94443	0.96655	0.96778	0.96102	0.94809	0.9441
20	3	1	0.8	1.06216	0.793516	0.85444	0.89462	0.97248	0.95691	0.95435	0.9335	0.8911
20	3	10	0.8	10.5427	0.810606	0.74363	0.82711	0.95397	0.94993	0.94917	0.80854	0.79442
20	3	2	0.8	2.12361	0.799295	0.79481	0.85589	0.96523	0.95157	0.95004	0.87955	0.83798
20	5	0.1	0.8	0.103963	0.785832	0.94507	0.95031	0.96704	0.96021	0.95856	0.93801	0.94333
20	5	1	0.8	1.02747	0.790115	0.89643	0.93975	0.97202	0.9544	0.95289	0.9544	0.92261
20	5	10	0.8	10.258	0.799655	0.82674	0.9135	0.95537	0.95094	0.95059	0.89044	0.87019
20	5	2	0.8	2.05866	0.793338	0.8629	0.9243	0.96603	0.95112	0.95022	0.93128	0.89659
20	8	0.1	0.8	0.102038	0.785698	0.94809	0.94952	0.96372	0.95308	0.95488	0.93098	0.94197
20	8	1	0.8	1.01771	0.788544	0.9212	0.96062	0.97004	0.95247	0.95204	0.95511	0.93531
20	8	10	0.8	10.1608	0.794135	0.87309	0.95227	0.95454	0.94979	0.9496	0.92969	0.90575
20	8	2	0.8	2.02593	0.79066	0.90091	0.95458	0.96573	0.95037	0.95001	0.94932	0.92254
40	2	0.1	0.8	0.106581	0.793433	0.92904	0.93702	0.95709	0.96957	0.95687	0.94654	0.93798
40	2	1	0.8	1.06198	0.806028	0.75548	0.79079	0.96909	0.95488	0.95412	0.82573	0.79233
40	2	10	0.8	10.5762	0.831178	0.62387	0.68177	0.9534	0.9504	0.94976	0.65484	0.66121
40	2	2	0.8	2.10639	0.815578	0.65796	0.70753	0.96143	0.95044	0.94961	0.70947	0.69315
40	20	0.1	0.8	0.100291	0.793369	0.95092	0.95365	0.96286	0.95194	0.95276	0.93787	0.94707
40	20	1	0.8	1.00276	0.794096	0.94037	0.97962	0.97061	0.9512	0.95114	0.9515	0.94464
40	20	10	0.8	10.0252	0.796196	0.91904	0.98317	0.95511	0.95091	0.95069	0.94606	0.93442
40	20	2	0.8	2.0036	0.795018	0.93132	0.98162	0.96551	0.95058	0.95052	0.95153	0.94007
40	3	0.1	0.8	0.103497	0.793187	0.94351	0.95304	0.9675	0.96731	0.9593	0.95235	0.94806
40	3	1	0.8	1.02664	0.800856	0.8179	0.86922	0.9725	0.95335	0.95234	0.88117	0.85037
40	3	10	0.8	10.298	0.815561	0.73439	0.81913	0.95335	0.9502	0.94982	0.77655	0.78039
40	3	2	0.8	2.0418	0.806613	0.75831	0.82967	0.96568	0.95139	0.9504	0.81089	0.79499
40	5	0.1	0.8	0.101525	0.793347	0.9485	0.95884	0.97069	0.9617	0.95849	0.94777	0.94831
40	5	1	0.8	1.01385	0.79708	0.87786	0.93145	0.9739	0.95263	0.951	0.92948	0.90386
40	5	10	0.8	10.1165	0.80607	0.8167	0.91	0.95466	0.95066	0.95031	0.86287	0.85967
40	5	2	0.8	2.02764	0.8004	0.83977	0.91362	0.96622	0.94984	0.94892	0.88872	0.87124
40	8	0.1	0.8	0.100896	0.793284	0.95016	0.9598	0.96947	0.95653	0.95634	0.94459	0.94844
40	8	1	0.8	1.00506	0.795821	0.91105	0.95995	0.97431	0.95246	0.95162	0.94985	0.92938
40	8	10	0.8	10.0814	0.800639	0.86558	0.95219	0.95426	0.94939	0.9491	0.90745	0.89899
40	8	2	0.8	2.00959	0.797642	0.88734	0.95355	0.96788	0.95134	0.95067	0.92983	0.91118
60	2	0.1	0.8	0.103762	0.795528	0.93515	0.9426	0.95702	0.96712	0.95496	0.94686	0.94053
60	2	1	0.8	1.02216	0.808857	0.71559	0.75581	0.96818	0.95259	0.95276	0.76827	0.7459
60	2	10	0.8	10.3936	0.832759	0.62172	0.67951	0.95147	0.94889	0.94861	0.6415	0.65338
60	2	2	0.8	2.06296	0.817118	0.63984	0.68954	0.96014	0.94893	0.94788	0.6668	0.66465
60	3	0.1	0.8	0.102235	0.795684	0.94511	0.95578	0.97017	0.9674	0.95928	0.95415	0.9493
60	3	1	0.8	1.01317	0.803195	0.79077	0.84832	0.96969	0.95011	0.94957	0.83964	0.82016
60	3	10	0.8	10.215	0.817379	0.73117	0.8165	0.95367	0.95038	0.95018	0.76253	0.77296
60	3	2	0.8	2.03399	0.808033	0.749	0.82298	0.9637	0.95057	0.94935	0.78447	0.77996
60	5	0.1	0.8	0.100856	0.795788	0.94964	0.96355	0.97335	0.96271	0.9587	0.95165	0.95095
60	5	1	0.8	1.00577	0.799474	0.86113	0.92197	0.97432	0.95127	0.95034	0.90413	0.88555
60	5	10	0.8	10.1305	0.807205	0.81387	0.908	0.95326	0.94953	0.94938	0.85001	0.85373
60	5	2	0.8	2.01797	0.802074	0.82802	0.90935	0.96359	0.94704	0.94605	0.86785	0.85847
60	8	0.1	0.8	0.100709	0.795497	0.95041	0.96222	0.9712	0.95557	0.95473	0.94585	0.94827
60	8	1	0.8	1.00504	0.79772	0.90074	0.95749	0.97509	0.95083	0.9498	0.93664	0.92001
60	8	10	0.8	10.0599	0.802662	0.86179	0.95238	0.95446	0.95019	0.95012	0.89767	0.89559
60	8	2	0.8	2.00913	0.799626	0.87773	0.95225	0.96778	0.95088	0.95031	0.91498	0.9029
100	2	0.1	0.9	0.102779	0.898429	0.93618	0.94284	0.96145	0.96511	0.95522	0.95407	0.94427
100	2	1	0.9	1.02583	0.902171	0.66054	0.70184	0.96359	0.94882	0.94866	0.69552	0.68212
100	2	10	0.9	10.159	0.910638	0.61428	0.66659	0.95196	0.95008	0.94973	0.63828	0.64394
100	2	2	0.9	2.0209	0.905735	0.62153	0.66952	0.95889	0.94999	0.94911	0.64206	0.64081
100	3	0.1	0.9	0.10082	0.898393	0.9458	0.95617	0.97292	0.96427	0.95665	0.95876	0.95127
100	3	1	0.9	1.00772	0.900586	0.75865	0.82185	0.96871	0.94972	0.94859	0.79399	0.78099
100	3	10	0.9	10.06	0.905484	0.71933	0.79998	0.95286	0.95056	0.9504	0.75467	0.75789
100	3	2	0.9	2.02149	0.901933	0.73216	0.80595	0.96075	0.94909	0.94862	0.7609	0.75707
100	5	0.1	0.9	0.100517	0.89835	0.95058	0.96507	0.97681	0.96203	0.9572	0.95492	0.95241
100	5	1	0.9	1.01066	0.899271	0.84005	0.90911	0.97239	0.95052	0.94995	0.87453	0.8612
100	5	10	0.9	10.0771	0.901712	0.80593	0.89756	0.95419	0.95087	0.95083	0.84262	0.84261
100	5	2	0.9	2.0155	0.900134	0.8155	0.89934	0.963	0.94847	0.94776	0.84761	0.84054
100	8	0.1	0.9	0.100245	0.898374	0.95119	0.9676	0.97538	0.95707	0.9547	0.95053	0.9508
100	8	1	0.9	0.999366	0.899222	0.88379	0.94853	0.97457	0.95037	0.94977	0.91625	0.90176
100	8	10	0.9	10.0392	0.900505	0.85346	0.94474	0.95408	0.94992	0.94986	0.88882	0.88575
100	8	2	0.9	2.00117	0.899633	0.86443	0.9452	0.96633	0.95033	0.94986	0.89752	0.88786
20	2	0.1	0.9	0.117369	0.890362	0.91729	0.92351	0.95676	0.96897	0.95628	0.95445	0.93606
20	2	1	0.9	1.12286	0.895739	0.79019	0.81588	0.9697	0.96018	0.95672	0.89482	0.83626
20	2	10	0.9	11.2231	0.904697	0.6264	0.67924	0.95312	0.94996	0.94908	0.68894	0.66979
20	2	2	0.9	2.24499	0.898914	0.7002	0.73737	0.96382	0.95542	0.95393	0.80367	0.74561
20	20	0.1	0.9	0.10076	0.890769	0.95167	0.95106	0.95803	0.9509	0.952	0.92229	0.94265
20	20	1	0.9	1.00693	0.890954	0.94403	0.97261	0.96478	0.95138	0.95205	0.93849	0.9422
20	20	10	0.9	10.0429	0.892057	0.92138	0.97556	0.95388	0.94994	0.94997	0.94768	0.93343
20	20	2	0.9	2.00976	0.891685	0.93438	0.9739	0.96237	0.95152	0.95193	0.94621	0.93989
20	3	0.1	0.9	0.108533	0.890586	0.9359	0.94428	0.96597	0.96726	0.95947	0.9511	0.94428
20	3	1	0.9	1.06237	0.89335	0.84726	0.88538	0.97174	0.95677	0.95416	0.9335	0.88355
20	3	10	0.9	10.572	0.898637	0.73683	0.81537	0.95322	0.94928	0.94845	0.80825	0.78411
20	3	2	0.9	2.10411	0.895622	0.7859	0.84205	0.96625	0.95347	0.95204	0.87577	0.82508
20	5	0.1	0.9	0.104243	0.891024	0.94549	0.95283	0.96775	0.96038	0.95854	0.94016	0.9458
20	5	1	0.9	1.0296	0.892227	0.89317	0.93356	0.97173	0.95438	0.95266	0.956	0.91798
20	5	10	0.9	10.2296	0.895624	0.82157	0.90483	0.9546	0.94975	0.94936	0.89147	0.86157
20	5	2	0.9	2.05739	0.893211	0.85709	0.9168	0.96655	0.95262	0.95127	0.93106	0.88865
20	8	0.1	0.9	0.102552	0.890815	0.94932	0.95457	0.96343	0.95304	0.95454	0.93097	0.94326
20	8	1	0.9	1.01489	0.891739	0.91873	0.95576	0.97085	0.95262	0.95227	0.95629	0.93408
20	8	10	0.9	10.1279	0.893672	0.869	0.94581	0.9549	0.95014	0.94991	0.93041	0.90063
20	8	2	0.9	2.03225	0.892345	0.8976	0.95064	0.96606	0.95184	0.95142	0.95093	0.91962
40	2	0.1	0.9	0.106949	0.895803	0.92833	0.93429	0.95861	0.96887	0.95693	0.95392	0.94042
40	2	1	0.9	1.05956	0.899897	0.73947	0.77126	0.96855	0.95427	0.95367	0.81857	0.77785
40	2	10	0.9	10.4782	0.908722	0.61939	0.67151	0.95364	0.95088	0.9504	0.66372	0.66082
40	2	2	0.9	2.1101	0.902848	0.65249	0.69689	0.9604	0.94977	0.94923	0.71158	0.6874
40	20	0.1	0.9	0.100514	0.895605	0.95131	0.95609	0.96248	0.95099	0.9514	0.93667	0.9466
40	20	1	0.9	1.00254	0.895946	0.94062	0.97725	0.9698	0.95114	0.95109	0.95136	0.94434
40	20	10	0.9	10.0329	0.896566	0.91609	0.9792	0.95477	0.95003	0.94998	0.94599	0.93135
40	20	2	0.9	2.00491	0.896167	0.92941	0.97849	0.96583	0.95084	0.95059	0.95202	0.93885
40	3	0.1	0.9	0.10333	0.895734	0.94156	0.95142	0.96797	0.96681	0.95879	0.95556	0.94856
40	3	1	0.9	1.0235	0.898158	0.81017	0.85717	0.97239	0.95322	0.95234	0.87808	0.84078
40	3	10	0.9	10.3086	0.902672	0.72985	0.80927	0.95459	0.95135	0.951	0.78228	0.77467
40	3	2	0.9	2.06343	0.899436	0.75397	0.82152	0.96377	0.94915	0.94775	0.81209	0.78766
40	5	0.1	0.9	0.101603	0.895626	0.94975	0.95977	0.97143	0.962	0.95861	0.94952	0.95048
40	5	1	0.9	1.01452	0.896869	0.87294	0.924	0.9738	0.95224	0.95127	0.92807	0.89816
40	5	10	0.9	10.1494	0.899441	0.81253	0.90016	0.95412	0.94984	0.9496	0.86448	0.85241
40	5	2	0.9	2.02384	0.897828	0.83495	0.90696	0.96645	0.95079	0.94951	0.88896	0.86547
40	8	0.1	0.9	0.10119	0.89569	0.95065	0.96049	0.96986	0.95669	0.9563	0.94358	0.94913
40	8	1	0.9	1.0052	0.89657	0.90752	0.95409	0.97472	0.95227	0.95158	0.94923	0.92467
40	8	10	0.9	10.0866	0.897812	0.8614	0.94589	0.95564	0.95083	0.95052	0.90925	0.89473
40	8	2	0.9	2.0155	0.896915	0.88081	0.94679	0.9664	0.94968	0.94908	0.92803	0.90458
60	2	0.1	0.9	0.104501	0.897088	0.93347	0.94015	0.95728	0.96637	0.95468	0.95389	0.94386
60	2	1	0.9	1.02825	0.901436	0.7017	0.73732	0.9682	0.95371	0.95339	0.76303	0.73281
60	2	10	0.9	10.4028	0.909194	0.61412	0.666	0.95222	0.94969	0.94943	0.6491	0.65069
60	2	2	0.9	2.05642	0.904442	0.63351	0.67972	0.96018	0.94971	0.94864	0.67165	0.66124
60	3	0.1	0.9	0.102316	0.89716	0.94423	0.95435	0.96949	0.96598	0.95801	0.95658	0.94936
60	3	1	0.9	1.01996	0.899355	0.78574	0.84057	0.9705	0.95073	0.95013	0.83983	0.81365
60	3	10	0.9	10.1521	0.904223	0.72409	0.80432	0.95331	0.94994	0.94969	0.76815	0.76659
60	3	2	0.9	2.03665	0.900892	0.74218	0.8148	0.96299	0.95002	0.9489	0.78675	0.77377
60	5	0.1	0.9	0.100861	0.897234	0.94924	0.96185	0.97298	0.96143	0.95716	0.95168	0.95084
60	5	1	0.9	1.00928	0.898245	0.85788	0.91685	0.97431	0.95177	0.95048	0.90447	0.88125
60	5	10	0.9	10.1183	0.90066	0.80791	0.8992	0.95336	0.94936	0.94914	0.8528	0.84729
60	5	2	0.9	2.01221	0.899345	0.82407	0.90359	0.9653	0.94965	0.94899	0.86857	0.85244
60	8	0.1	0.9	0.100805	0.897241	0.95033	0.9631	0.97208	0.95641	0.95495	0.94691	0.94989
60	8	1	0.9	1.00715	0.897873	0.89861	0.95251	0.97451	0.95045	0.94945	0.93714	0.91696
60	8	10	0.9	10.0305	0.899581	0.85642	0.94448	0.95487	0.95026	0.95015	0.89846	0.88909
60	8	2	0.9	2.00902	0.898271	0.87272	0.94575	0.96619	0.94948	0.94878	0.91258	0.89613

## Sheet: AverageWidth
Average width of the seven confidence interval methods for different combinations of n, k, R and rho
n	k	R	rho	Estimated R	Estimated rho	W_log	W_mat	MLS_A	MLS_G	GCI	VP_F	VP_B
100	2	0.1	0.7	0.101827	0.69754	0.239345	0.269872	0.649966	0.651883	0.645807	0.207561	0.220627
100	2	1	0.7	1.02723	0.719073	0.404577	0.516029	0.768486	0.756714	0.75423	0.329271	0.405333
100	2	10	0.7	10.1787	0.763851	0.461948	0.600225	0.853165	0.847674	0.847102	0.411764	0.514344
100	2	2	0.7	2.04798	0.734724	0.437182	0.561927	0.80299	0.791263	0.789658	0.367887	0.457609
100	3	0.1	0.7	0.101231	0.697401	0.185529	0.21869	0.40355	0.385563	0.380982	0.175007	0.180582
100	3	1	0.7	1.0089	0.709866	0.37763	0.536003	0.630155	0.609936	0.608369	0.30911	0.363086
100	3	10	0.7	10.0974	0.737677	0.481474	0.676927	0.738636	0.732162	0.731821	0.428184	0.533064
100	3	2	0.7	2.01677	0.719565	0.436286	0.610114	0.678043	0.661088	0.660159	0.361328	0.435285
100	5	0.1	0.7	0.10026	0.697089	0.153501	0.179157	0.230969	0.204545	0.202426	0.151054	0.152366
100	5	1	0.7	1.00431	0.704383	0.29961	0.49319	0.441655	0.416035	0.414845	0.268971	0.295661
100	5	10	0.7	10.0575	0.719954	0.469184	0.685765	0.564561	0.557904	0.557672	0.396443	0.458709
100	5	2	0.7	2.00793	0.709894	0.372266	0.59417	0.495905	0.476151	0.475463	0.322052	0.361553
100	8	0.1	0.7	0.0999602	0.697316	0.138404	0.156553	0.176115	0.152256	0.152278	0.138004	0.137791
100	8	1	0.7	1.00595	0.700961	0.245204	0.415617	0.328346	0.301372	0.300407	0.232406	0.245309
100	8	10	0.7	10.0205	0.711047	0.390617	0.639236	0.435474	0.429004	0.428818	0.34739	0.381026
100	8	2	0.7	2.01102	0.704312	0.301855	0.531356	0.374942	0.354703	0.354117	0.279266	0.299462
20	2	0.1	0.7	0.116789	0.683296	0.490934	0.503655	0.753074	0.758681	0.755639	0.430209	0.444732
20	2	1	0.7	1.1248	0.708532	0.500142	0.602266	0.818313	0.808201	0.802323	0.464013	0.527144
20	2	10	0.7	11.2576	0.755104	0.481067	0.62137	0.864025	0.857218	0.855025	0.473289	0.554291
20	2	2	0.7	2.25165	0.724084	0.496469	0.618075	0.837504	0.825681	0.820822	0.473534	0.546619
20	20	0.1	0.7	0.100755	0.684355	0.283889	0.285523	0.282861	0.273238	0.27535	0.284908	0.27386
20	20	1	0.7	1.00572	0.68609	0.3072	0.391672	0.323559	0.303371	0.304703	0.306449	0.299235
20	20	10	0.7	10.0633	0.689895	0.358228	0.553671	0.357559	0.35227	0.352253	0.349751	0.350039
20	20	2	0.7	2.0113	0.6873	0.325138	0.454647	0.338141	0.322078	0.322627	0.322008	0.317462
20	3	0.1	0.7	0.108588	0.682816	0.393281	0.420501	0.548167	0.527898	0.529732	0.371413	0.370692
20	3	1	0.7	1.05544	0.698429	0.468858	0.610112	0.688684	0.666137	0.661672	0.429861	0.476916
20	3	10	0.7	10.5974	0.726592	0.504279	0.702545	0.75678	0.748579	0.746996	0.494053	0.59253
20	3	2	0.7	2.1229	0.707478	0.490933	0.65878	0.719682	0.700226	0.696497	0.458084	0.5257
20	5	0.1	0.7	0.104423	0.683143	0.334237	0.355343	0.384466	0.356153	0.362801	0.329262	0.32156
20	5	1	0.7	1.02809	0.691679	0.409747	0.576504	0.519207	0.489277	0.487149	0.385535	0.404401
20	5	10	0.7	10.2783	0.708767	0.497684	0.718345	0.596372	0.588132	0.58715	0.465944	0.521723
20	5	2	0.7	2.04914	0.698536	0.454164	0.645581	0.553087	0.529844	0.527671	0.415904	0.448194
20	8	0.1	0.7	0.1022	0.683428	0.307433	0.319878	0.325002	0.302835	0.308849	0.306741	0.296827
20	8	1	0.7	1.01507	0.688613	0.359393	0.512472	0.418854	0.38899	0.388833	0.350333	0.354256
20	8	10	0.7	10.119	0.699682	0.4592	0.681388	0.483276	0.47571	0.475159	0.42295	0.449072
20	8	2	0.7	2.03619	0.691874	0.395847	0.598983	0.447787	0.425	0.424129	0.378087	0.390188
40	2	0.1	0.7	0.106588	0.692047	0.351518	0.377686	0.69861	0.70308	0.696433	0.311465	0.324073
40	2	1	0.7	1.05669	0.715455	0.445611	0.553591	0.79231	0.780682	0.776029	0.387528	0.460141
40	2	10	0.7	10.5123	0.761251	0.46845	0.607697	0.85924	0.852593	0.851319	0.436317	0.532466
40	2	2	0.7	2.10581	0.731395	0.461364	0.584843	0.819062	0.806427	0.803105	0.411823	0.49711
40	20	0.1	0.7	0.100063	0.692514	0.197752	0.203135	0.206369	0.194447	0.195929	0.198794	0.194507
40	20	1	0.7	1.00291	0.693758	0.233449	0.329253	0.262789	0.239767	0.239965	0.232438	0.231756
40	20	10	0.7	10.0249	0.697658	0.301333	0.508654	0.31095	0.30515	0.305	0.292675	0.298864
40	20	2	0.7	2.00169	0.695782	0.257757	0.398535	0.282792	0.264851	0.264691	0.254447	0.256139
40	3	0.1	0.7	0.102537	0.692284	0.277491	0.308131	0.46975	0.449824	0.446263	0.264874	0.267846
40	3	1	0.7	1.02103	0.706036	0.415485	0.566419	0.657365	0.63499	0.631482	0.359982	0.412196
40	3	10	0.7	10.2396	0.734348	0.489037	0.685552	0.745732	0.737837	0.736961	0.454068	0.557829
40	3	2	0.7	2.06595	0.715138	0.459012	0.630208	0.69772	0.67843	0.676023	0.401765	0.474781
40	5	0.1	0.7	0.101783	0.692268	0.234818	0.257863	0.302064	0.273392	0.274593	0.232419	0.230529
40	5	1	0.7	1.01467	0.699386	0.344549	0.528378	0.477179	0.448066	0.445665	0.318373	0.342958
40	5	10	0.7	10.1213	0.716066	0.480073	0.69823	0.577499	0.56948	0.568875	0.42438	0.485303
40	5	2	0.7	2.03211	0.704842	0.40648	0.616857	0.52232	0.499571	0.497838	0.361627	0.399635
40	8	0.1	0.7	0.100894	0.692537	0.214969	0.23023	0.245273	0.221314	0.224186	0.215118	0.211611
40	8	1	0.7	1.00725	0.696475	0.291893	0.454349	0.368843	0.338835	0.33746	0.281929	0.292046
40	8	10	0.7	10.0528	0.70725	0.416546	0.655127	0.454645	0.447093	0.446659	0.377487	0.409112
40	8	2	0.7	2.01826	0.6996	0.339103	0.559827	0.406944	0.384083	0.382923	0.319899	0.337819
60	2	0.1	0.7	0.103891	0.694937	0.294099	0.32265	0.673453	0.676972	0.670241	0.259	0.271807
60	2	1	0.7	1.033	0.717641	0.424375	0.534868	0.780633	0.768671	0.765071	0.357221	0.432236
60	2	10	0.7	10.3396	0.762819	0.464432	0.602715	0.855976	0.849767	0.848878	0.422838	0.522567
60	2	2	0.7	2.06845	0.733144	0.448437	0.57218	0.81018	0.797727	0.795273	0.388591	0.476703
60	3	0.1	0.7	0.10203	0.694845	0.230661	0.262473	0.436429	0.417256	0.412707	0.219459	0.223934
60	3	1	0.7	1.02427	0.707961	0.396208	0.550966	0.643555	0.621903	0.619319	0.333777	0.387487
60	3	10	0.7	10.1717	0.736285	0.484849	0.680906	0.742257	0.734899	0.734313	0.440234	0.544877
60	3	2	0.7	2.04267	0.717556	0.446993	0.619596	0.687506	0.669018	0.667363	0.380362	0.454236
60	5	0.1	0.7	0.100846	0.694854	0.193464	0.217455	0.266248	0.238283	0.237516	0.191164	0.191122
60	5	1	0.7	1.00765	0.702391	0.32009	0.508947	0.458997	0.431153	0.429243	0.292025	0.317892
60	5	10	0.7	10.1037	0.717699	0.474821	0.692454	0.570959	0.563447	0.563033	0.40989	0.471955
60	5	2	0.7	2.00925	0.708313	0.386981	0.603483	0.508349	0.486645	0.485416	0.33985	0.378739
60	8	0.1	0.7	0.100521	0.694967	0.176233	0.192693	0.210637	0.186416	0.187826	0.17613	0.174562
60	8	1	0.7	1.00522	0.699041	0.26673	0.433049	0.34814	0.319094	0.317758	0.255581	0.267362
60	8	10	0.7	10.0221	0.709605	0.402069	0.646105	0.44433	0.437145	0.436822	0.361145	0.394039
60	8	2	0.7	2.00967	0.702443	0.318627	0.544344	0.390324	0.368308	0.367371	0.297985	0.317301
100	2	0.1	0.8	0.101831	0.797798	0.174713	0.199585	0.675948	0.675772	0.67161	0.157275	0.163223
100	2	1	0.8	1.01497	0.810008	0.308915	0.406875	0.802974	0.794521	0.792919	0.262298	0.316309
100	2	10	0.8	10.2532	0.833873	0.366243	0.499121	0.868139	0.864642	0.864274	0.333224	0.423558
100	2	2	0.8	2.03932	0.818637	0.337777	0.451894	0.83028	0.822294	0.821253	0.294552	0.364531
100	3	0.1	0.8	0.101415	0.797503	0.137212	0.164123	0.360041	0.343771	0.340496	0.132614	0.134281
100	3	1	0.8	1.00399	0.804969	0.285362	0.405861	0.613036	0.597935	0.596883	0.244556	0.277597
100	3	10	0.8	10.1276	0.818707	0.368834	0.542239	0.719931	0.715614	0.715391	0.342192	0.41697
100	3	2	0.8	2.01469	0.809704	0.329043	0.471198	0.662355	0.650274	0.649642	0.287514	0.336478
100	5	0.1	0.8	0.100994	0.797414	0.114708	0.135326	0.183975	0.16184	0.160324	0.114571	0.11405
100	5	1	0.8	1.00369	0.801462	0.23189	0.371481	0.387755	0.367789	0.366984	0.21172	0.226258
100	5	10	0.8	10.0436	0.809622	0.349376	0.517467	0.507277	0.502559	0.502398	0.312576	0.352622
100	5	2	0.8	2.01873	0.80356	0.290096	0.44189	0.442258	0.427429	0.426955	0.255157	0.278897
100	8	0.1	0.8	0.100171	0.797387	0.10419	0.118563	0.136161	0.116717	0.116894	0.105003	0.103763
100	8	1	0.8	1.00311	0.799716	0.188475	0.321584	0.270799	0.249559	0.24891	0.181283	0.187341
100	8	10	0.8	10.0388	0.804414	0.301147	0.469664	0.369405	0.364626	0.364511	0.272445	0.292623
100	8	2	0.8	2.00724	0.801173	0.232972	0.399316	0.313975	0.298392	0.297997	0.218834	0.229688
20	2	0.1	0.8	0.119273	0.785103	0.353501	0.374173	0.757244	0.759453	0.758202	0.33878	0.334682
20	2	1	0.8	1.11861	0.79981	0.379161	0.47829	0.835795	0.828058	0.824327	0.375802	0.420015
20	2	10	0.8	11.0578	0.827322	0.381875	0.520825	0.87505	0.870578	0.869215	0.389649	0.469164
20	2	2	0.8	2.24548	0.809508	0.38206	0.499507	0.852939	0.844609	0.841609	0.38444	0.443356
20	20	0.1	0.8	0.100905	0.785974	0.219354	0.221677	0.220673	0.212376	0.214502	0.229188	0.212264
20	20	1	0.8	1.00684	0.78704	0.238634	0.306855	0.257355	0.24043	0.241947	0.247176	0.232606
20	20	10	0.8	10.062	0.789147	0.279067	0.424161	0.288701	0.284403	0.28449	0.282577	0.272904
20	20	2	0.8	2.01171	0.78768	0.252923	0.356653	0.270637	0.257319	0.258081	0.259914	0.247055
20	3	0.1	0.8	0.1088	0.785669	0.290543	0.316601	0.48522	0.464662	0.467013	0.29219	0.279324
20	3	1	0.8	1.06216	0.793516	0.35487	0.473709	0.659516	0.641367	0.638696	0.349186	0.372923
20	3	10	0.8	10.5427	0.810606	0.388034	0.570133	0.733205	0.727522	0.726539	0.403266	0.471446
20	3	2	0.8	2.12361	0.799295	0.372276	0.519501	0.694637	0.679973	0.677727	0.373065	0.414209
20	5	0.1	0.8	0.103963	0.785832	0.251756	0.271046	0.308922	0.282611	0.289259	0.2603	0.244123
20	5	1	0.8	1.02747	0.790115	0.316931	0.438145	0.452429	0.427356	0.426429	0.311286	0.313171
20	5	10	0.8	10.258	0.799655	0.375584	0.55677	0.535039	0.52885	0.528287	0.378471	0.408646
20	5	2	0.8	2.05866	0.793338	0.349206	0.491333	0.490316	0.471663	0.470512	0.338316	0.350609
20	8	0.1	0.8	0.102038	0.785698	0.234494	0.246037	0.255316	0.235379	0.241379	0.244301	0.227441
20	8	1	0.8	1.01771	0.788544	0.278794	0.396844	0.346965	0.321752	0.322314	0.282378	0.274409
20	8	10	0.8	10.1608	0.794135	0.355205	0.512686	0.411861	0.405925	0.405672	0.342825	0.350822
20	8	2	0.8	2.02593	0.79066	0.307689	0.450338	0.375293	0.356532	0.356348	0.305169	0.302814
40	2	0.1	0.8	0.106581	0.793433	0.253983	0.277468	0.712281	0.713556	0.709206	0.238139	0.240686
40	2	1	0.8	1.06198	0.806028	0.339342	0.437735	0.818637	0.810035	0.807056	0.311059	0.3634
40	2	10	0.8	10.5762	0.831178	0.372588	0.50744	0.871761	0.867468	0.866629	0.356931	0.445167
40	2	2	0.8	2.10639	0.815578	0.355574	0.47069	0.840527	0.831727	0.82961	0.331605	0.399256
40	20	0.1	0.8	0.100291	0.793369	0.151147	0.155699	0.159029	0.149191	0.150629	0.155112	0.148829
40	20	1	0.8	1.00276	0.794096	0.179569	0.254825	0.207045	0.188438	0.18886	0.182397	0.178039
40	20	10	0.8	10.0252	0.796196	0.232315	0.39231	0.248871	0.244319	0.244262	0.230453	0.230247
40	20	2	0.8	2.0036	0.795018	0.198746	0.309139	0.224499	0.210144	0.210213	0.200193	0.197227
40	3	0.1	0.8	0.103497	0.793187	0.204946	0.231256	0.416771	0.397642	0.395302	0.203084	0.200068
40	3	1	0.8	1.02664	0.800856	0.314712	0.434117	0.635001	0.61773	0.615481	0.288467	0.319484
40	3	10	0.8	10.298	0.815561	0.376538	0.553854	0.726053	0.720711	0.720168	0.367685	0.441846
40	3	2	0.8	2.0418	0.806613	0.34538	0.488825	0.676546	0.662442	0.660911	0.321795	0.369081
40	5	0.1	0.8	0.101525	0.793347	0.175674	0.194734	0.240549	0.215304	0.216709	0.178615	0.173141
40	5	1	0.8	1.01385	0.79708	0.266439	0.398851	0.417015	0.393543	0.39202	0.252751	0.263682
40	5	10	0.8	10.1165	0.80607	0.35918	0.532363	0.51835	0.512537	0.512167	0.338973	0.376528
40	5	2	0.8	2.02764	0.8004	0.313938	0.459718	0.462576	0.444995	0.443922	0.288078	0.308548
40	8	0.1	0.8	0.100896	0.793284	0.162547	0.175105	0.19058	0.170136	0.172949	0.166395	0.160294
40	8	1	0.8	1.00506	0.795821	0.224707	0.351787	0.304163	0.279763	0.279017	0.22216	0.223907
40	8	10	0.8	10.0814	0.800639	0.322999	0.485945	0.386457	0.380744	0.38049	0.300266	0.316865
40	8	2	0.8	2.00959	0.797642	0.261726	0.418579	0.339956	0.321836	0.321182	0.252898	0.259749
60	2	0.1	0.8	0.103762	0.795528	0.213585	0.237722	0.693565	0.694249	0.689668	0.196977	0.201607
60	2	1	0.8	1.02216	0.808857	0.321751	0.419159	0.810697	0.80204	0.799691	0.28408	0.33713
60	2	10	0.8	10.3936	0.832759	0.369074	0.50296	0.869734	0.865752	0.865197	0.344367	0.434113
60	2	2	0.8	2.06296	0.817118	0.346482	0.461212	0.835034	0.826441	0.824857	0.312365	0.381885
60	3	0.1	0.8	0.102235	0.795684	0.170119	0.196441	0.3874	0.369519	0.36637	0.166815	0.166592
60	3	1	0.8	1.01317	0.803195	0.298932	0.418627	0.623179	0.606719	0.605023	0.265087	0.297532
60	3	10	0.8	10.215	0.817379	0.372258	0.547552	0.723356	0.718423	0.718046	0.354129	0.428895
60	3	2	0.8	2.03399	0.808033	0.337478	0.480447	0.670688	0.657346	0.65628	0.304371	0.35303
60	5	0.1	0.8	0.100856	0.795788	0.144396	0.163833	0.211482	0.187527	0.187188	0.145567	0.143045
60	5	1	0.8	1.00577	0.799474	0.247605	0.383855	0.40181	0.379725	0.37847	0.230779	0.243941
60	5	10	0.8	10.1305	0.807205	0.354942	0.525902	0.512884	0.507501	0.507241	0.325686	0.365163
60	5	2	0.8	2.01797	0.802074	0.300928	0.449768	0.451758	0.43522	0.434432	0.270301	0.292828
60	8	0.1	0.8	0.100709	0.795497	0.132891	0.146156	0.163139	0.14297	0.144401	0.134941	0.131764
60	8	1	0.8	1.00504	0.79772	0.205418	0.335879	0.287236	0.264007	0.263171	0.200482	0.204866
60	8	10	0.8	10.0599	0.802662	0.310953	0.477036	0.37728	0.371909	0.371714	0.285281	0.304088
60	8	2	0.8	2.00913	0.799626	0.246101	0.408151	0.326586	0.309408	0.308822	0.234633	0.243919
100	2	0.1	0.9	0.102779	0.898429	0.0959896	0.110376	0.654625	0.652908	0.650811	0.090703	0.0914446
100	2	1	0.9	1.02583	0.902171	0.184661	0.246711	0.807168	0.802395	0.801591	0.167492	0.192702
100	2	10	0.9	10.159	0.910638	0.232794	0.330863	0.860528	0.858804	0.858604	0.22113	0.275466
100	2	2	0.9	2.0209	0.905735	0.206083	0.28349	0.830878	0.826657	0.826147	0.190413	0.226874
100	3	0.1	0.9	0.10082	0.898393	0.0756267	0.0913819	0.256099	0.244338	0.242583	0.075234	0.0745466
100	3	1	0.9	1.00772	0.900586	0.164625	0.231403	0.525192	0.516044	0.515516	0.151614	0.163473
100	3	10	0.9	10.06	0.905484	0.218951	0.326628	0.634135	0.631848	0.631715	0.217125	0.250455
100	3	2	0.9	2.02149	0.901933	0.191743	0.274586	0.577941	0.571031	0.570718	0.180876	0.200726
100	5	0.1	0.9	0.100517	0.89835	0.0636381	0.0756148	0.109757	0.0957527	0.0949427	0.064599	0.06334
100	5	1	0.9	1.01066	0.899271	0.13487	0.207339	0.270971	0.258603	0.258182	0.127506	0.131277
100	5	10	0.9	10.0771	0.901712	0.198903	0.293366	0.37546	0.372767	0.372693	0.192567	0.207275
100	5	2	0.9	2.0155	0.900134	0.166992	0.245431	0.31742	0.30851	0.30826	0.154774	0.162237
100	8	0.1	0.9	0.100245	0.898374	0.0581648	0.0665104	0.0783223	0.0665112	0.0667077	0.0593034	0.0579057
100	8	1	0.9	0.999366	0.899222	0.107716	0.181137	0.170212	0.157276	0.156955	0.106201	0.106812
100	8	10	0.9	10.0392	0.900505	0.173829	0.258809	0.244468	0.24168	0.241623	0.163146	0.169037
100	8	2	0.9	2.00117	0.899633	0.133885	0.218209	0.202169	0.192804	0.19261	0.129524	0.131812
20	2	0.1	0.9	0.117369	0.890362	0.193423	0.207087	0.716899	0.71563	0.715643	0.204691	0.190133
20	2	1	0.9	1.12286	0.895739	0.22524	0.293656	0.824284	0.819337	0.817748	0.244314	0.261723
20	2	10	0.9	11.2231	0.904697	0.24776	0.356148	0.864545	0.862255	0.861643	0.270355	0.323331
20	2	2	0.9	2.24499	0.898914	0.235235	0.32153	0.84304	0.838203	0.836841	0.256333	0.28794
20	20	0.1	0.9	0.10076	0.890769	0.12668	0.128473	0.12965	0.124214	0.125786	0.139352	0.122762
20	20	1	0.9	1.00693	0.890954	0.138832	0.179685	0.155338	0.144335	0.145562	0.151237	0.135174
20	20	10	0.9	10.0429	0.892057	0.162826	0.23612	0.177826	0.175081	0.175202	0.173858	0.158997
20	20	2	0.9	2.00976	0.891685	0.147004	0.20759	0.164403	0.15581	0.156492	0.159038	0.143373
20	3	0.1	0.9	0.108533	0.890586	0.16236	0.178408	0.354174	0.336774	0.338969	0.175161	0.158092
20	3	1	0.9	1.06237	0.89335	0.205237	0.275823	0.558723	0.546336	0.545338	0.2221	0.222047
20	3	10	0.9	10.572	0.898637	0.237041	0.358852	0.646369	0.643127	0.642685	0.268731	0.29531
20	3	2	0.9	2.10411	0.895622	0.218355	0.309597	0.599586	0.59027	0.589354	0.240905	0.250437
20	5	0.1	0.9	0.104243	0.891024	0.142366	0.154644	0.190699	0.171492	0.176444	0.155898	0.138611
20	5	1	0.9	1.0296	0.892227	0.183724	0.247543	0.317929	0.300615	0.300599	0.193614	0.182803
20	5	10	0.9	10.2296	0.895624	0.217899	0.323707	0.398528	0.39467	0.394457	0.242204	0.244054
20	5	2	0.9	2.05739	0.893211	0.200915	0.279842	0.354818	0.342389	0.342103	0.213437	0.207082
20	8	0.1	0.9	0.102552	0.890815	0.133961	0.141502	0.152001	0.138224	0.142642	0.147218	0.130201
20	8	1	0.9	1.01489	0.891739	0.162369	0.224532	0.222845	0.205835	0.20668	0.173561	0.159188
20	8	10	0.9	10.1279	0.893672	0.203771	0.289588	0.277761	0.273963	0.27392	0.215026	0.206486
20	8	2	0.9	2.03225	0.892345	0.180673	0.252234	0.246894	0.234464	0.234713	0.189604	0.177178
40	2	0.1	0.9	0.106949	0.895803	0.138475	0.152345	0.685522	0.683943	0.681805	0.13869	0.134867
40	2	1	0.9	1.05956	0.899897	0.201365	0.265666	0.815072	0.809905	0.808492	0.19941	0.223355
40	2	10	0.9	10.4782	0.908722	0.238031	0.340136	0.862084	0.859937	0.859529	0.241462	0.297057
40	2	2	0.9	2.1101	0.902848	0.218756	0.299963	0.83747	0.832643	0.831643	0.218762	0.255412
40	20	0.1	0.9	0.100514	0.895605	0.0858824	0.0886408	0.0914667	0.0853776	0.0863927	0.0903623	0.0845846
40	20	1	0.9	1.00254	0.895946	0.102686	0.146443	0.12239	0.110949	0.111366	0.107054	0.101575
40	20	10	0.9	10.0329	0.896566	0.133677	0.21728	0.150763	0.148004	0.148004	0.136772	0.132205
40	20	2	0.9	2.00491	0.896167	0.114105	0.178327	0.134217	0.125425	0.125588	0.118156	0.112945
40	3	0.1	0.9	0.10333	0.895734	0.113159	0.128865	0.298914	0.283879	0.282844	0.116885	0.111376
40	3	1	0.9	1.0235	0.898158	0.180769	0.248176	0.539397	0.528325	0.527297	0.179868	0.188502
40	3	10	0.9	10.3086	0.902672	0.226522	0.340028	0.640962	0.638049	0.637781	0.239218	0.271543
40	3	2	0.9	2.06343	0.899436	0.202759	0.288929	0.587823	0.579395	0.578687	0.205907	0.223427
40	5	0.1	0.9	0.101603	0.895626	0.0982239	0.109722	0.145357	0.128337	0.12947	0.102902	0.0969793
40	5	1	0.9	1.01452	0.896869	0.154224	0.222433	0.290522	0.275242	0.274593	0.153043	0.152463
40	5	10	0.9	10.1494	0.899441	0.206102	0.304751	0.384678	0.381241	0.381079	0.212304	0.223221
40	5	2	0.9	2.02384	0.897828	0.180281	0.257695	0.332601	0.321533	0.321069	0.177285	0.180577
40	8	0.1	0.9	0.10119	0.89569	0.0914854	0.0990058	0.110956	0.0978321	0.0998216	0.0961622	0.0902554
40	8	1	0.9	1.0052	0.89657	0.129269	0.198331	0.192513	0.176987	0.176765	0.132102	0.12824
40	8	10	0.9	10.0866	0.897812	0.187941	0.270691	0.258001	0.254534	0.254432	0.183196	0.184585
40	8	2	0.9	2.0155	0.896915	0.15195	0.231246	0.220841	0.209491	0.209258	0.152447	0.150276
60	2	0.1	0.9	0.104501	0.897088	0.116811	0.130919	0.667958	0.666327	0.664045	0.113931	0.112909
60	2	1	0.9	1.02825	0.901436	0.191693	0.254375	0.810284	0.80523	0.804112	0.181971	0.206661
60	2	10	0.9	10.4028	0.909194	0.235998	0.336095	0.861898	0.859927	0.859639	0.231424	0.287063
60	2	2	0.9	2.05642	0.904442	0.212064	0.291121	0.833511	0.828869	0.828094	0.203994	0.240838
60	3	0.1	0.9	0.102316	0.89716	0.0938524	0.10949	0.277522	0.263946	0.262317	0.0951828	0.092606
60	3	1	0.9	1.01996	0.899355	0.172413	0.23957	0.532398	0.522144	0.521309	0.16521	0.176016
60	3	10	0.9	10.1521	0.904223	0.222402	0.332741	0.637596	0.634943	0.634738	0.227625	0.260797
60	3	2	0.9	2.03665	0.900892	0.196731	0.28096	0.583463	0.57566	0.575134	0.19268	0.211686
60	5	0.1	0.9	0.100861	0.897234	0.0803685	0.0918892	0.126908	0.111261	0.111216	0.0827964	0.0797179
60	5	1	0.9	1.00928	0.898245	0.143598	0.213967	0.280198	0.266181	0.265568	0.139186	0.141218
60	5	10	0.9	10.1183	0.90066	0.202169	0.298507	0.37968	0.376555	0.376425	0.201806	0.215064
60	5	2	0.9	2.01221	0.899345	0.172614	0.250229	0.324051	0.313897	0.313524	0.164772	0.170536
60	8	0.1	0.9	0.100805	0.897241	0.0743841	0.0821768	0.094248	0.0816745	0.0826993	0.0769029	0.0737518
60	8	1	0.9	1.00715	0.897873	0.117929	0.189554	0.18133	0.166896	0.166535	0.118336	0.117182
60	8	10	0.9	10.0305	0.899581	0.179775	0.263392	0.250146	0.246955	0.246863	0.17187	0.175891
60	8	2	0.9	2.00902	0.898271	0.142223	0.224376	0.211212	0.20067	0.20042	0.140112	0.14062
